# Supplementary material for: The Influence of Carbon Black Colloidal Properties on the Parameters of the Kraus Model
Source: Polymers (Basel). 2023 Mar 28;15(7):1675. doi: 10.3390/polym15071675 (PMC10097183; doi:10.3390/polym15071675)
Supplement: Supplementary file 1 [file polymers-15-01675-s001.zip]

Archive with 1 entries (1 files):
- polymers-2258656-supplementary.pdf
